# Supplementary material for: Treatment Resulting Changes in Volumes of High-18F-FDG-Uptake Adipose Tissues over Orbit and Epicardium Correlate with Treatment Response for Non-Hodgkin’s Lymphoma
Source: Int J Mol Sci. 2023 Jan 21;24(3):2158. doi: 10.3390/ijms24032158 (PMC9916748; doi:10.3390/ijms24032158)
Supplement: Supplementary file 1 [file ijms-24-02158-s001.zip]

Archive with 1 entries (1 files):
- ijms-2132292-supplementary.pdf
